# Supplementary material for: Glycoconjugation of Quinoline Derivatives Using the C-6 Position in Sugars as a Strategy for Improving the Selectivity and Cytotoxicity of Functionalized Compounds
Source: Molecules. 2022 Oct 15;27(20):6918. doi: 10.3390/molecules27206918 (PMC9607644; doi:10.3390/molecules27206918)
Supplement: Supplementary file 1 [file molecules-27-06918-s001.zip]

Archive with 1 entries (1 files):
- molecules-1965050-supplementary.pdf
